# Supplementary material for: Krebs von den Lungen-6 (KL-6) Levels in Post-COVID Follow-Up: Differences According to the Severity of COVID-19
Source: J Clin Med. 2023 Sep 29;12(19):6299. doi: 10.3390/jcm12196299 (PMC10573402; doi:10.3390/jcm12196299)
Supplement: Supplementary file 1 [file jcm-12-06299-s001.zip]

Archive with 1 entries (1 files):
- jcm-2611527-SI.pdf
